# Supplementary material for: A Novel Pro-Inflammatory Mechanosensing Pathway Orchestrated by the Disintegrin Metalloproteinase ADAM15 in Synovial Fibroblasts
Source: Cells. 2021 Oct 9;10(10):2705. doi: 10.3390/cells10102705 (PMC8534551; doi:10.3390/cells10102705)
Supplement: Supplementary file 1 [file cells-10-02705-s001.zip]

Archive with 1 entries (1 files):
- cells-1395040-supplementary.pdf
